# Supplementary material for: Occupational Exposure and Economic Inequity Along a Game Meat Trade Network in Cross River State, Nigeria
Source: Animals (Basel). 2026 May 29;16(11):1666. doi: 10.3390/ani16111666 (PMC13255818; doi:10.3390/ani16111666)
Supplement: Supplementary file 1 [file animals-16-01666-s001.zip]

Archive with 1 entries (1 files):
- animals-4263378-supplementary.pdf
